# Supplementary material for: Decorin (DCN) Downregulation Activates Breast Stromal Fibroblasts and Promotes Their Pro-Carcinogenic Effects through the IL-6/STAT3/AUF1 Signaling
Source: Cells. 2024 Apr 14;13(8):680. doi: 10.3390/cells13080680 (PMC11049637; doi:10.3390/cells13080680)
Supplement: Supplementary file 1 [file cells-13-00680-s001.zip]

Archive with 1 entries (1 files):
- cells-2871997-supplementary.pdf
